# Supplementary material for: Distinct populations of crypt-associated fibroblasts act as signaling hubs to control colon homeostasis
Source: PLoS Biol. 2020 Dec 11;18(12):e3001032. doi: 10.1371/journal.pbio.3001032 (PMC7758045; doi:10.1371/journal.pbio.3001032)
Supplement: S1 Data — (A) Transcript expression of Pdgfra for Fig 2C. (B) Transcript expression of Vim, Col1a1, Acta2, Myh11, Wnt2, Wnt2b, Rspo3, Grem1, Wnt5a, Bmp3, and Bmp7 for Fig 2D. (C) Numeric values and statistical analysis of the PdgfraEGFP fluorescence intensity quantification in Fig 3C. (D) Raw data and fold change calculation of the qPCR data shown in Fig 3E. (E) Transcript expression of PDGFRA for Fig 4C. (F) Transcript expression of WNT2B, WNT5A, RSPO3, BMP2, and GREM1 for Fig 4D. Bmp, bone morphogenetic protein; Pdgfra, platelet-derived growth factor receptor A; qPCR, quantitative polymerase chain reaction. (XLSX) [file pbio.3001032.s006.xlsx]

## Sheet: A _Fig_2C
Transcript expression	AAACCCACATGACAAA	AAACCCAGTCCAGTTA	AAACCCAGTGATACAA	AAACCCAGTGTCGATT	AAACGAAAGACACACG	AAACGAAAGTGGGAAA	AAACGAACAAACGAGC	AAACGAACACGTCGGT	AAACGCTAGTCAGCCC	AAACGCTCAACAAAGT	AAACGCTCACCAAAGG	AAACGCTCAGACATCT	AAACGCTCATGCGGTC	AAACGCTGTGTGTACT	AAACGCTTCATAAGGA	AAAGAACAGCTAGATA	AAAGAACAGTAGCTCT	AAAGAACAGTCCTGTA	AAAGAACAGTGAACAT	AAAGAACGTATTCCGA	AAAGAACGTGTGATGG	AAAGAACTCCATCCGT	AAAGAACTCCCGTTGT	AAAGGATAGCGTCAGA	AAAGGATAGGCTTAGG	AAAGGATAGTGAGTGC	AAAGGATAGTTGGCTT	AAAGGATCACTACCGG	AAAGGATGTCGTCTCT	AAAGGATGTTCAGGTT	AAAGGATTCCTCACGT	AAAGGATTCTTCCAGC	AAAGGGCCACGTATAC	AAAGGGCGTACCTAGT	AAAGGGCTCACTGGGC	AAAGGGCTCGCTACAA	AAAGGTAAGGAGTCTG	AAAGGTAAGTGTACCT	AAAGGTACATGTGTCA	AAAGGTAGTAAGGCTG	AAAGGTAGTAATGTGA	AAAGGTAGTCCAAATC	AAAGGTATCATCTCTA	AAAGGTATCATTGGTG	AAAGGTATCCTGTTAT	AAAGGTATCTCGTGAA	AAAGTCCAGCGTTGTT	AAAGTCCGTCGCGTCA	AAAGTCCGTGAGTCAG
Pdgfra	0	0	2.48491	0	0	0.693147	2.30259	1.09861	0.693147	1.09861	1.60944	0	1.09861	0	0	0	0	0	1.38629	2.30259	0	0	0	0	2.63906	0	0	0	2.63906	0	0	0	1.09861	0.693147	0	0	0	0	1.09861	0	0	0	0	0	0	0	1.94591	2.07944	0
[truncated: 5,000 more columns]

## Sheet: B_Fig_2D
Transcript expression	AAACCCACATGACAAA	AAACCCAGTCCAGTTA	AAACCCAGTGATACAA	AAACCCAGTGTCGATT	AAACGAAAGACACACG	AAACGAAAGTGGGAAA	AAACGAACAAACGAGC	AAACGAACACGTCGGT	AAACGCTAGTCAGCCC	AAACGCTCAACAAAGT	AAACGCTCACCAAAGG	AAACGCTCAGACATCT	AAACGCTCATGCGGTC	AAACGCTGTGTGTACT	AAACGCTTCATAAGGA	AAAGAACAGCTAGATA	AAAGAACAGTAGCTCT	AAAGAACAGTCCTGTA	AAAGAACAGTGAACAT	AAAGAACGTATTCCGA	AAAGAACGTGTGATGG	AAAGAACTCCATCCGT	AAAGAACTCCCGTTGT	AAAGGATAGCGTCAGA	AAAGGATAGGCTTAGG	AAAGGATAGTGAGTGC	AAAGGATAGTTGGCTT	AAAGGATCACTACCGG	AAAGGATGTCGTCTCT	AAAGGATGTTCAGGTT	AAAGGATTCCTCACGT	AAAGGATTCTTCCAGC	AAAGGGCCACGTATAC	AAAGGGCGTACCTAGT	AAAGGGCTCACTGGGC	AAAGGGCTCGCTACAA	AAAGGTAAGGAGTCTG	AAAGGTAAGTGTACCT	AAAGGTACATGTGTCA	AAAGGTAGTAAGGCTG	AAAGGTAGTAATGTGA	AAAGGTAGTCCAAATC	AAAGGTATCATCTCTA	AAAGGTATCATTGGTG	AAAGGTATCCTGTTAT	AAAGGTATCTCGTGAA	AAAGTCCAGCGTTGTT	AAAGTCCGTCGCGTCA	AAAGTCCGTGAGTCAG
Fibroblast Identity
Vim	1.09861	0	2.83321	0	0	3.17805	3.09104	2.83321	3.63759	2.56495	3.3322	1.94591	2.77259	0	2.70805	0	0	0	2.99573	2.48491	0	3.95124	2.19722	0	2.56495	0.693147	0	3.13549	3.29584	1.09861	3.04452	0	3.68888	2.19722	0	2.63906	0	3.04452	3.95124	3.3322	0	1.09861	0	0	0	1.79176	2.94444	3.43399	3.55535
Col1a1	2.3979	0	3.61092	0	0	2.83321	2.19722	3.49651	3.04452	2.99573	1.94591	2.07944	2.83321	0	2.83321	0	0	0	2.77259	3.85015	0	0	2.99573	0	3.13549	1.79176	0	0	2.30259	0	0.693147	0	2.83321	2.63906	0	2.30259	0	3.09104	4.11087	0	0	0.693147	0	0	0	0.693147	2.70805	3.80666	2.70805
Acta2	1.38629	0	0	0	0	4.48864	2.94444	0	1.09861	0	0	4.76217	0	0	0	0	0	0	4.45435	1.60944	0	3.17805	1.09861	0	3.93183	0.693147	0	0	3.13549	0	4.82831	0	0	0	0	4.51086	0	0.693147	0	0	0	0.693147	0	0	0	0	2.07944	0	0.693147
Myh11	0	0	0	0	0	2.19722	0.693147	0	0	0	0	2.77259	0	0	0	0	0	0	2.56495	0	0	1.60944	0	0	2.63906	0	0	0	0	0	3.52636	0	0	0	0	3.49651	0	0	0	0	0	0	0	0	0	0	0	0	0
Stem Cell Maintenance
Wnt2	0	0	0	0	0	0	0	0	0	0	0	0	0	0	0	0	0	0	0	0	0	0	0	0	0	0	0	0	0	0	0	0	0	0	0	0	0	0	0	0	0	0	0	0	0	0	0	0	0
Wnt2b	0	0	0	0	0	0.693147	0	0	0	0.693147	0	0	0	0	0	0	0	0	0	0	0	0	0	0	0	0	0	0	0	0	1.09861	0	0	0	0	0	0	0	0	0	0	0	0	0	0	0	0	0	1.09861
Rspo3	0	0	0	0	0	0	0	0	0	0	0	0	0	0	0	0	0	0	0	0	0	0	0	0	0	0	0	0	0	0	2.70805	0	0	0	0	0	0	0	0	0	0	0	0	0	0	0	0	0	0
Grem1	0	0	0	0	0	0	0	1.09861	0	0	0.693147	0	0	0	0.693147	0	0	0	0	0	0	0	0	0	0	0	0	0	0	0	0.693147	0	0	1.09861	0	0	0	2.07944	0	0	0	0	0	0	0	0	0	0	0.693147
Epithelial Differentiation
Wnt5a	0	0	1.38629	0	0	0.693147	0	0	0.693147	0	0	0.693147	0	0	0	0	0	0	0	2.56495	0	0	0	0	1.38629	0	0	0	1.60944	0	0.693147	0	0.693147	0	0	0	0	0	0.693147	0	0	0	0	0	0	0	1.09861	0	0
Bmp3	0	0.693147	0	0	0	0	0	0	0	0	0	0	0	0	0	0	0	0	0	1.38629	0	0	0	0	1.09861	0	0	0	0	0	0	0	0.693147	0	0	0	0.693147	0	0	0	0	0	0.693147	0	1.09861	0	0	0	0
Bmp7	0	0	1.60944	0	0	0	0.693147	0	0	0	0	0	0	0.693147	0	0	0	0	0	2.07944	0	0	0	0	1.09861	0	0	0	1.09861	0	0	0	0	0	0	0	0	0	0	0	0	0	0	0	0	0	1.79176	0	0
[truncated: 5,000 more columns]

## Sheet: C_Fig_3C
Fluorescence intensity (arbitrary unit)	Top	Bottom		Statistics	Table Analyzed	PdgfraEGFP localization fluorescence intensity quantification
(FIJI)	130.116	21.959		(Prism)
	90.003	52.327			Column B	Bottom
	114.086	30.644			vs.	vs.
	142.362	31.339			Column A	Top
	134.619	21.776
	120.237	22.409			Unpaired t test with Welch's correction
	158.295	33.553			P value	<0.0001
	133.344	22.784			P value summary	****
	121.359	27.455			Significantly different (P < 0.05)?	Yes
	143.394	32.892			One- or two-tailed P value?	Two-tailed
	135.657	39.301			Welch-corrected t, df	t=19.57, df=118.1
	176.15	33.512
	62.836	107.218			How big is the difference?
	154.491	31.438			Mean of column A	117.1
	82.163	50.886			Mean of column B	39.49
	72.006	37.854			Difference between means (B - A) ± SEM	-77.62 ± 3.965
	118.359	86.384			95% confidence interval	-85.48 to -69.77
	41.535	35.382			R squared (eta squared)	0.7645
	57.399	22.336
	18.089	38.111			F test to compare variances
	93.873	29.545			F, DFn, Dfd	6.611, 99, 158
	94.485	72.425			P value	<0.0001
	39.732	27.167			P value summary	****
	104.437	23.937			Significantly different (P < 0.05)?	Yes
	110.471	32.842
	118.708	22.272			Data analyzed
	145.468	32.5			Sample size, column A	100
	192.324	41.111			Sample size, column B	159
	166.711	26.356
	193.334	22.333
	165.898	16.885
	156.827	28.08
	189.061	34.107
	100.672	18.325
	141.501	23.545
	117.706	29.781
	81.175	26.959
	128.368	33.839
	106.936	18.685
	152.768	22.678
	163.066	25.006
	139.362	22.607
	48.761	37.188
	111.724	26.771
	99.648	25.157
	115.287	40.112
	153.761	35.757
	101.733	29.372
	166.767	23.327
	194.695	28.535
	108.658	47.095
	126.335	42.254
	102.738	58.154
	157.563	44.811
	117.308	38.331
	59.735	64.239
	172.403	37.165
	87.204	90.185
	68.064	53.243
	95.157	49.039
	129.739	48.991
	159.461	57.251
	162.314	39.728
	138.557	34.822
	162.729	51.609
	149.503	53.946
	64.528	47.318
	128.885	63.849
	122.475	51.4
	165.987	48.921
	179.971	43.131
	81.964	58.59
	161.838	55.956
	90.878	53.698
	112.477	50.857
	83.039	47.605
	89.957	45.423
	107.748	55.759
	106.119	55.494
	132.43	53.215
	82.236	50.619
	82.557	34.131
	95.397	26
	145.556	45.788
	112.56	47.811
	66.69	75.199
	60.21	27.255
	65.096	38.935
	53.684	23.821
	106.212	28.907
	119.412	28.504
		35.907
		32.886
		72.315
		27.459
		31.181
		39.502
		25.077
		33.244
		38.631
		41.589
		23.03
		27.253
		56.252
		34.6
		35.261
		37.214
		43.206
		24.796
		36.118
		29.376
		29.224
		46.168
		46.481
		42.169
		44.531
		35.665
		79.986
		33.523
		64.113
		34.622
		29.026
		30.854
		36.861
		38.489
		45.218
		31.811
		40.525
		80.893
		36.799
		44.62
		31.948
		37.714
		46.957
		44.863
		43.444
		31.197
		45.236
		40.698
		55.787
		29.769
		33.45
		44.541
		32.184
		32.828
		39.231
		54.856
		38.819
		26.433
		43.828

## Sheet: D_Fig_3E
Raw data for Pdgfra,Wnt2, Wnt2b,Wnt5a,Rspo3 (Hprt = housekeeping)								Target	Population	Ct mean target	Ct mean housekeeping	ΔCт	ΔΔCт	FC
								Pdgfra	Pdgfra low	26.4975	24.9203	1.57727	0	1
Sample Name	Target Name	Reporter	CT	Ct Mean	Ct SD				Pdgfra high	27.2455	27.7109	-0.46541	-2.04268	4.1201
Pdgfra low	Hprt	SYBR	24.8404	24.9203	0.112944
Pdgfra low	Hprt	SYBR	25.0001	24.9203	0.112944
Pdgfra low	Pdgfra	SYBR	26.3346	26.4975	0.230444			Target	Population	Ct mean target	Ct mean housekeeping	ΔCт	ΔΔCт	FC
Pdgfra low	Pdgfra	SYBR	26.6605	26.4975	0.230444			Wnt2	Pdgfra low	28.5935	24.9203	3.6732	0	1
Pdgfra low	Wnt2	SYBR	28.5146	28.5935	0.111529				Pdgfra high	34.7808	27.7109	7.06988	3.39668	0.0949509
Pdgfra low	Wnt2	SYBR	28.6723	28.5935	0.111529
Pdgfra low	Wnt2b	SYBR	23.9838	24.0177	0.0479894			Target	Population	Ct mean target	Ct mean housekeeping	ΔCт	ΔΔCт	FC
Pdgfra low	Wnt2b	SYBR	24.0516	24.0177	0.0479894			Wnt2b	Pdgfra low	24.0177	24.9203	-0.902588	0	1
Pdgfra low	Wnt5a	SYBR	28.4765	28.441	0.0501622				Pdgfra high	28.4567	27.7109	0.74577	1.64836	0.319003
Pdgfra low	Wnt5a	SYBR	28.4055	28.441	0.0501622
Pdgfra low	Rspo3	SYBR	29.0067	29.3041	0.420555			Target	Population	Ct mean target	Ct mean housekeeping	ΔCт	ΔΔCт	FC
Pdgfra low	Rspo3	SYBR	29.6015	29.3041	0.420555			Wnt5a	Pdgfra low	28.441	24.9203	3.52073	0	1
Pdgfra high	Hprt	SYBR	27.9907	27.7109	0.395664				Pdgfra high	27.7346	27.7109	0.0237122	-3.49701	11.2903
Pdgfra high	Hprt	SYBR	27.4311	27.7109	0.395664
Pdgfra high	Pdgfra	SYBR	27.2814	27.2455	0.0507677			Target	Population	Ct mean target	Ct mean housekeeping	ΔCт	ΔΔCт	FC
Pdgfra high	Pdgfra	SYBR	27.2096	27.2455	0.0507677			Rspo3	Pdgfra low	29.3041	24.9203	4.38382	0	1
Pdgfra high	Wnt2	SYBR	34.2411	34.7808	0.763269				Pdgfra high	32.5462	27.7109	4.83529	0.451466	0.7313
Pdgfra high	Wnt2	SYBR	35.3205	34.7808	0.763269
Pdgfra high	Wnt2b	SYBR	28.3045	28.4567	0.215289			Target	Population	Ct mean target	Ct mean housekeeping	ΔCт	ΔΔCт	FC
Pdgfra high	Wnt2b	SYBR	28.6089	28.4567	0.215289			Grem1	Pdgfra low	27.421	25.953	1.468	0	1
Pdgfra high	Wnt5a	SYBR	27.8753	27.7346	0.198885				Pdgfra high	32.432	28.341	4.091	2.623	0.16233
Pdgfra high	Wnt5a	SYBR	27.594	27.7346	0.198885
Pdgfra high	Rspo3	SYBR	32.5114	32.5462	0.0492518
Pdgfra high	Rspo3	SYBR	32.581	32.5462	0.0492518
Raw data for Pdgfra, Grem1 (Hprt = housekeeping)
Sample Name	Target Name	Reporter	CT	Ct Mean	Ct SD
Pdgfra low	Grem1	SYBR	27.931	27.421	0.721
Pdgfra low	Grem1	SYBR	26.911	27.421	0.721
Pdgfra high	Grem1	SYBR	32.006	32.432	0.602
Pdgfra high	Grem1	SYBR	32.858	32.432	0.602
Pdgfra low	Hprt	SYBR	25.891	25.953	0.087
Pdgfra low	Hprt	SYBR	26.015	25.953	0.087
Pdgfra high	Hprt	SYBR	28.095	28.341	0.347
Pdgfra high	Hprt	SYBR	28.587	28.341	0.347
Pdgfra low	Pdgfra	SYBR	27.503	27.889	0.546
Pdgfra low	Pdgfra	SYBR	28.276	27.889	0.546
Pdgfra high	Pdgfra	SYBR	27.218	27.66	0.624
Pdgfra high	Pdgfra	SYBR	28.102	27.66	0.624

## Sheet: E_Fig_4C
Transcript expression	AAACCTGCAAGGACTG.S66	AAACCTGCACAACTGT.S66	AAACCTGCACCCTATC.S66	AAACCTGCAGGCTCAC.S66	AAACCTGCAGTCTTCC.S66	AAACCTGGTCATACTG.S66	AAACCTGGTGCTGTAT.S66	AAACCTGTCAAACCGT.S66	AAACGGGAGACTGTAA.S66	AAACGGGAGATCTGCT.S66	AAACGGGCAACGATCT.S66	AAACGGGCAAGGACTG.S66	AAACGGGCAGACAGGT.S66	AAACGGGCAGGAACGT.S66	AAACGGGGTGATGTCT.S66	AAAGATGAGATCACGG.S66	AAAGATGTCTATCGCC.S66	AAAGCAAAGATCTGAA.S66	AAAGCAAAGGACACCA.S66	AAAGCAAAGTCATGCT.S66	AAAGCAAGTGTCGCTG.S66	AAAGTAGAGCATGGCA.S66	AAAGTAGAGTATGACA.S66	AAAGTAGAGTGGAGTC.S66	AAAGTAGCATGCGCAC.S66	AAAGTAGCATTGGGCC.S66	AAAGTAGGTCTGGTCG.S66	AAAGTAGTCAACACAC.S66	AAAGTAGTCTAACTTC.S66	AAATGCCAGGGCACTA.S66	AAATGCCAGTCCATAC.S66	AAATGCCCAAGCGATG.S66	AAATGCCTCGCAAACT.S66	AAATGCCTCGGTCCGA.S66	AACACGTGTTTAGCTG.S66	AACCATGAGTGGTAAT.S66	AACCATGGTGCACGAA.S66	AACCATGGTTACGCGC.S66	AACCGCGAGCAAATCA.S66	AACCGCGAGCGCTCCA.S66	AACCGCGAGCTGAAAT.S66	AACCGCGAGGACACCA.S66	AACCGCGCATGAAGTA.S66	AACCGCGGTGACCAAG.S66	AACCGCGTCCTCAATT.S66	AACGTTGAGCCAACAG.S66	AACGTTGAGGCAGTCA.S66	AACGTTGTCCAGAGGA.S66	AACTCAGAGGGTTTCT.S66
PDGFRA	0.693147	0	1.09861	1.09861	0	1.38629	1.09861	0.693147	0	0	0	1.09861	1.09861	1.09861	1.09861	0	0	0	0.693147	1.09861	0	1.09861	1.09861	0	0	1.09861	1.09861	1.09861	0.693147	0	0	0	0.693147	1.09861	1.09861	0.693147	0.693147	0	0	0.693147	0	0	1.09861	0	1.09861	0.693147	0	0.693147	0.693147
[truncated: 3,336 more columns]

## Sheet: F_Fig_4D
Transcript expression	AAACCTGCAAGGACTG.S66	AAACCTGCACAACTGT.S66	AAACCTGCACCCTATC.S66	AAACCTGCAGGCTCAC.S66	AAACCTGCAGTCTTCC.S66	AAACCTGGTCATACTG.S66	AAACCTGGTGCTGTAT.S66	AAACCTGTCAAACCGT.S66	AAACGGGAGACTGTAA.S66	AAACGGGAGATCTGCT.S66	AAACGGGCAACGATCT.S66	AAACGGGCAAGGACTG.S66	AAACGGGCAGACAGGT.S66	AAACGGGCAGGAACGT.S66	AAACGGGGTGATGTCT.S66	AAAGATGAGATCACGG.S66	AAAGATGTCTATCGCC.S66	AAAGCAAAGATCTGAA.S66	AAAGCAAAGGACACCA.S66	AAAGCAAAGTCATGCT.S66	AAAGCAAGTGTCGCTG.S66	AAAGTAGAGCATGGCA.S66	AAAGTAGAGTATGACA.S66	AAAGTAGAGTGGAGTC.S66	AAAGTAGCATGCGCAC.S66	AAAGTAGCATTGGGCC.S66	AAAGTAGGTCTGGTCG.S66	AAAGTAGTCAACACAC.S66	AAAGTAGTCTAACTTC.S66	AAATGCCAGGGCACTA.S66	AAATGCCAGTCCATAC.S66	AAATGCCCAAGCGATG.S66	AAATGCCTCGCAAACT.S66	AAATGCCTCGGTCCGA.S66	AACACGTGTTTAGCTG.S66	AACCATGAGTGGTAAT.S66	AACCATGGTGCACGAA.S66	AACCATGGTTACGCGC.S66	AACCGCGAGCAAATCA.S66	AACCGCGAGCGCTCCA.S66	AACCGCGAGCTGAAAT.S66	AACCGCGAGGACACCA.S66	AACCGCGCATGAAGTA.S66	AACCGCGGTGACCAAG.S66	AACCGCGTCCTCAATT.S66	AACGTTGAGCCAACAG.S66	AACGTTGAGGCAGTCA.S66	AACGTTGTCCAGAGGA.S66	AACTCAGAGGGTTTCT.S66
Wnt signaliing
WNT2B	0	1.09861	0	0	0	0	0	0	0.693147	0	0.693147	0	0	0	0	0.693147	0.693147	1.09861	0.693147	0	0.693147	0	0	0	0	0	0	0	0	0.693147	0	0.693147	0.693147	0	0.693147	0	0	0.693147	0	0	0	0	0	0	1.09861	0	0	0.693147	0
WNT5A	0.693147	1.09861	0	0	0	0	0	0.693147	0	0	0	1.09861	0.693147	0.693147	0	0	0	0	0	0	0	1.09861	0.693147	0	0	0.693147	0	0.693147	0.693147	0	0	0	0	0	0	0	0	0	0	0	0	0	0	0	0	0	0	0	0
RSPO3	0	0	0	0	0	0	0	0	0.693147	0.693147	0	0	0	0	0	0	0	0	0	0	0	0	0	0	0	0	0	0	0	0	0.693147	0	0	0	0	0	0	0	0	0	0	0	0	0	0.693147	0	0	0	0.693147
Bmp signalling
BMP2	0	0	0	0	0	1.09861	0.693147	0	0	0	0	1.09861	0	0	0	0	0	0	0	1.09861	0	1.38629	0.693147	0	0	1.09861	0.693147	0	0	0	0	0	0	0	0	0	0	0	0	0	0	0	1.38629	0	0	0	0	0.693147	0
GREM1	0	0	0	0	0	0	0	0	0	0	0	0	0	0	0	0	0	0	0	0	0	0	0	0	0	0	0	0	0	0	0	0	0	0	0	0	0	0	0	0	0	0	0	0	0	0	0	0	0
[truncated: 3,336 more columns]
